# Supplementary material for: Modulating Near-Infrared Persistent Luminescence via Diverse Preparation Approaches
Source: Nanomaterials (Basel). 2024 Oct 9;14(19):1613. doi: 10.3390/nano14191613 (PMC11478689; doi:10.3390/nano14191613)
Supplement: Supplementary file 1 [file nanomaterials-14-01613-s001.zip]

Archive with 1 entries (1 files):
- nanomaterials-3215521-supplementary.pdf
